# Supplementary material for: Physical Activity Types, Physical Activity Levels and Risk of Diabetes in General Adults: The NHANES 2007–2018
Source: Int J Environ Res Public Health. 2023 Jan 12;20(2):1398. doi: 10.3390/ijerph20021398 (PMC9858810; doi:10.3390/ijerph20021398)
Supplement: Supplementary file 1 [file ijerph-20-01398-s001.zip]

Archive with 1 entries (1 files):
- ijerph-2038687-supplementary.pdf
